# Supplementary material for: Advancing poultry health: A meta-analysis of epitope-based and peptide-based vaccines against Avian Pathogenic E. coli with machine learning insights
Source: PLoS One. 2026 May 27;21(5):e0349094. doi: 10.1371/journal.pone.0349094 (PMC13215497; doi:10.1371/journal.pone.0349094)
Supplement: S2 File — Extracted datasets used for quantitative synthesis, including morbidity and mortality outcomes across all included studies. (XLSX) [file pone.0349094.s002.xlsx]

## Sheet: Morbidity data
Author (Year)	OR	LL	UL	Log(OR)	Log(LL)	Log(UL)	SE (Log(OR))
Bao et al., (2013)	3.4	3.2	3.6	1.2239	1.1632	1.2809	0.03796
Chaney et al., (2024)	0.57	0.38	0.85	-0.5646	-0.9676	-0.1625	0.12758
Han et al., (2021)	0.38	0.26	0.57	-0.9676	-1.3471	-0.5599	0.14407
Hu et al., (2020)	0.75	0.57	0.99	-0.2877	-0.5599	-0.0043	0.08559
Mohammed et al., (2021)	0.51	0.38	0.67	-0.6733	-0.9676	-0.4005	0.14273
Paudel et al., (2023)	0.9	0.25	0.79	-0.1054	-1.3863	-0.2364	0.29571
Pokharel et al., (2021)	0.8	0.37	1.12	-0.2231	-0.9943	0.04879	0.26584
Wu et al., (2024)	2.6	2.1	3.1	0.9555	0.7419	1.1314	0.06384
Zhu et al., (2024)	2.8	2.2	3.5	1.0296	0.7885	1.2528	0.07045

## Sheet: Mortality data
Author (Year)	OR	LL	UL	Log(OR)	Log(LL)	Log(UL)	SE (Log(OR))
Bao et al., (2013)	1.25	1.1	1.42	0.2231	0.0953	0.3365	0.06184
Chaney et al., (2024)	1.45	1.2	1.75	0.3622	0.1823	0.5677	0.08997
Han et al., (2021)	0.85	0.7	1.03	-0.1625	-0.1553	0.0288	0.09346
Hu et al., (2020)	1.97	1.5	2.59	0.6708	0.4055	0.9478	0.16535
Mohammed et al., (2021)	1.5	1.35	1.68	0.4055	0.3001	0.5141	0.05342
Paudel et al., (2023)	1.65	1.45	1.85	0.4947	0.3622	0.6152	0.06172
Pokharel et al., (2021)	1.4	1.25	1.6	0.3365	0.2231	0.47	0.06929
Wu et al., (2024)	1.8	1.6	2	0.5878	0.47	0.6931	0.06286
Zhu et al., (2024)	1.55	1.4	1.7	0.4403	0.3365	0.5306	0.05284
